# Supplementary material for: Evaluation of Targeted Next-Generation Sequencing for the Management of Patients Diagnosed with a Cancer of Unknown Primary
Source: Oncologist. 2022 Jan 28;27(1):e9–e17. doi: 10.1093/oncolo/oyab014 (PMC8842368; doi:10.1093/oncolo/oyab014)
Supplement: oyab014_suppl_Supplementary_Appendix_1 [file oyab014_suppl_supplementary_appendix_1.xlsx]

## Sheet: CUP Dx - Supplemental
Patient Case #	Background (Age, Sex, Social hx, Previous hx of cancer, tumor location)	Clinical Features	Tumor Markers	Imaging	Initial Histolomorphology/IHC	Pathology Comments	Differential	Alterations	Interpretation	Final Primary Site/Type	Reference
2	73 yr old, Female, Smoking history, Prior hx of breast cancer and bladder cancer, Extensive family hx of cancer	Marked SOB in days prior to evaluation	CEA: 83.2 CA 15-3: 69.3	CXR: Right sided pleural effusions with underlying atelectasis CT chest: 1.7x1.7cm irregular pulmonary nodule at right lung base with an adjacent nodule anterior to this lesion	Right lung nodule biopsy: Poorly differentiated carcinoma Positive: CK7, Ber-EP4, Calretinin, CDX-2 Negative: CK20, ER, TTF-1, GATA 3, GCDFP-16-mammoglobulin, NapsinA, P-40, PAX-8, CK5/6, WT1	Patient's history of prior breast and bladder carcinoma are noted. Unfortunately the IHC profile is not definitive for either of these possibilities. Additional IHC studies raise the additional possibility of a gastrointestinal primary.	NSCLC vs. Breast	KRAS G12D STK11 D258fs*29 SMARCA4 Y731* Tumor Mutational Burden: Low (4 Muts/Mb) Microsatellite status: MS-Stable	KRAS and STK11 mutations most consistent with a lung primary	NSCLC	Cancer Discov. 2015 Aug;5(8):860-77. Mol Cancer. 2018; 17: 33.
13	53 yr old, Male, Smoking hx, history of a family member with renal cancer	Admitted to the ER with abdominal discomfort where an ultrasound identified liver lesions.	N/A	PET/CT Whole Body: Hypermetabolic liver masses as well as hypermatabolic proximal retroperitoneal lymphadenopathy. Increased metabolic activity with the loops of small bowel within the left abdomen.	Right lobe liver lesion: Poorly differentiated adenocarcinoma Positive: CAM 5.2, MOC-31, CK19, CK7 Negative: TTF-1, arginase, P63, polclonal CEA, CK20, CDX2, HerPar-1, synaptophysin, chromogranin, Napsin-A, glypican-3	The immunophenotype is most suggestive of origin from the pancreaticbiliary tree or upper gastrointestinal tract.	Upper GI vs Pancreaticobiliary	FGFR2-BICC1 fusion BAP1 K656* TSC2 A607T	FGFR2-BICC1 fusion is a recurrent feature of intrahepatic cholangiocarcinoma and highly suggestive of this as the likely primary site.	Cholangiocarcinoma	Lancet Oncol. 2020 May;21(5):671-684. Clin Cancer Res. 2018 Sep 1;24(17):4154-4161.
29	78 yr old, Male, Smoking hx of cigars and pipe tobacco, Alcohol hx average of 2 drinks 30 days per month, hx of multiple skin cancers including SCC, BCC, and 2 early stage melanomas. Thyroid mass.	High grade carcinoma of left ear	N/A	PET/CT Whole Body: Non-hypermetabolic calcifications within both thyroid lobes. No abnormal head and neck uptake.	Positive: CK7, EMA, low molecular weight keratins Weakly Positive: Pan keratin Negative: CK20, CD68, Mart-1, P63, CD10, SOX10, HMB45, MITF, CK5/6, CD20, CD3, CDX2, CA19-9, TTF1, and GATA-3	Metastatic carcinoma of non-cutaneous origin	Unknown	EGFR R108T SMO R763* TSC1 W1063* EZH2 S538L CHEK2 splice site 1260-2A>G EPHA3 V983M LRP1B splice site 12223+1G>A MLL3 W4357* NOTCH2 Q1080* NOTCH2 Q2360* PIK3R2 L325fs*4 PIK3R2 splice site 1291-1G>A PTPN11 S502L RB1 splice site 1499-1G>A TERT promoter -125_-124CC>TT TP53 P152S, TP53 splice site 994-1G>A Tumor Mutational Burden: High (279.5 Muts/Mb) Microsatellite status: MS-Stable	High mutation burden of 279.5 Muts/Mb and a SMO R763* alteration consistent with basal cell carcinoma	Basal Cell Carcinoma	Nat Genet. 2016 Apr;48(4):398-406.
31	55 yr old, Male, Smoking history, Alcohol hx: 24 bottles of beer per week, Hepatitis B and Hepatitis C, No previous hx of cancer	Intermittent abdominal pain	CEA: 7.2 CA 19-9: 106	CAT Scan: right hepatic lobe mass (6.9x6x7.9 cm), porta heptis adenopathy (3 cm), lymph node posterior to pancreatic head (3 cm). Left adrenal gland is enlarged (1.8x3 cm) and suspicous for malignancy.	Positive: CK7 Negative: CK20, CDX2, GATA-3, NKX3.1	This biopsy may represent a primary adenocarcinoma of hepatobiliary origin or a metastatic adenocarcinoma. This result excludes a prostate or urothelial or origin of this tumor.	Colon vs. Hepatobiliary	IDH1 R132C Tumor Mutational Burden: Low (3 Muts/Mb) Microsatellite status: MS-Stable	IDH1 mutations have been reported in approximately 23% of inhtrahepatic cholangiocarcinomas	Pancreaticobiliary	Oncologist. 2012;17(1):72-9. Oncologist. 2019 Feb;24(2):151-156. Clin Cancer Res. 2018 Sep 1;24(17):4154-4161.
34	59 yr old, Male, 1 glass of wine daily, Never smoked, Family hx significant for an uncle who died of colon cancer, hx of NHL at 6 yrs old, hx of colorectal, hx of leiomyosarcoma (believed to be related to radiation received for NHL as a child, on active surveilance)	None, liver lesions noted on surveilance imaging	N/A	MRI A/P: Left hepatic lobe lesion (4x2.1x2.9 cm), right hepatic lobe lesion (1.7x1.7x1.8 cm), left mesenteric nodule adjunct to proximal jejunum in the area of prior surgery	Liver lesion - Positive: CK7,CK19, pCEA (patchy granular cytoplasmic staining within a subset of cells) Negative: CK20, CDX2, TTF-1, Synaptophysin, Chromogranin, Arginase, p40, p63, CK5/6, Mucicarmine	Immunohistochemistry results are non-specific for origin. Possible pancreaticobiliary cannot be excluded.	Leiomeiosarcoma vs. Pancreaticobiliary	ARAF S214F IDH1 R132C BAP1 splice site 123-1G>C	IDH1 and BAP1 mutations are both recurrent features of intrahepatic cholangiocarcinoma	Cholangiocarcinoma	Oncologist. 2012;17(1):72-9. Oncologist. 2019 Feb;24(2):151-156. Clin Cancer Res. 2018 Sep 1;24(17):4154-4161.
42	74 yr old, Male, Smoking history, Alcohol hx of avg 5 drinks 30 days per month, Prior hx of lung cancer	Confusion, lethargy, and memory changes. Unintentional weight loss of over 10 lbs.		MRI brain: 6.3 cm left frontal mass Outside Imaging: Left hilar mass with mediastinal adenopathy	Positive: Vimentin, P53, CD10 Postive (patchy): P663, PAX8, GATA3, SMMS, and CD138 Negative: CK7, CK20, CK5/6, TTF1, napsin-A, NKX3.1, SOX10, desmin, MyoD1, myogenin, CAM5.2, mutant IDH1 R132H, and BRAF V600E. INI1 is retained	Expression of GATA3 and PAX8 raises the possibility of urothelial origin, in spite of the keratin expression. The appearance does not conform to that of a primary brain tumor.	Neuro vs. Other (e.g. NSCLC or Urothelial)	BIRC3 amplification CDKN2A p16INK4a D84Y NOTCH1 G1772fs*26 PRKDC H1613R SMARCA4 E686* TP53 C135Y TP53 R273L CDKN2A p14ARF R98L Tumor Mutational Burden: Intermediate (16 Muts/Mb)	Based on the aggressive nature and the SMARCA4 truncation (SMARCA4 E686*) believed to be an atypical rhabdoid/teratoid tumor which are characterized by SMARCB1 alterations. While SMARCB1 was retained, inactivating SMARCA4 alterations provide equivalent confirmatory evidence of diagnosis per MCC pathology.	Atypical Teratoid/ Rhabdoid Tumor	Am J Surg Pathol. 2011 Jun;35(6):933-5.
46	68 yr old, Female, <1 alcoholic drink per month, Never smoker, Maternal aunts with breast cancer, Paternal aunt had colon cancer and grandmother had ovarian cancer	Presented with abdominal discomfort and epigastric pain at local ER where CT imaging suggested possible inflammation around the pancreas and enlarged lymph nodes surrounding the pancreas.	N/A	PET/CT: Focal increased metabolic activity within the posterior descending colon, lymphadenopathy with known metabolically active retroperitoneal node in the porta hepatis/peripancreatic area, and left periaoritic retroperitoneal node. Also, a small metabolically active hyperdense right parotid nodule. Colonoscopy: A mass identified in the proximal ascending colon EUS: Single small gastric polyp …	Ascending colon biopsy: Poorly differentiated carcinoma with focal features of adenocarcinoma, ulcerated. Overlying mucosa with no adematous changes. Positive: AE 1/3, CAM5.2 Negative, CK7, CK20, CDx2, Synaptophsin, INSM1, p40, GATA3, P63, and Mammaglobin MMR IHC: Loss of expression of MLH1 and PMS2	Based on histomorphology and immunohistochemistry stains the origin of this tumor cannot be identified with certainty.	Colon suspected clinically, but with non-diagnostic histopathology	BRAF V600E ARID1A H688fs*129 RNF43 G659fs*41 MLL2 G5182fs*61 MSH3 K383fs*32 PPP2R1A R183W Tumor Mutational Burden: 35 Muts/Mb Microsatellite status: MSI-High	BRAF V600E mutations are a characteristic feature of sporadic MSI-High colon cancer which is enriched in right sided colon tumors	Colon	Cancer Cell. 2018 Jan 8; 33(1): 125–136.e3.
48	52 yr old, Male, Smoking history with both tobacco and marijuana	32 lbs unintentional weight loss, changes in stool caliber and consistency, anorexia over the course of 4 months (Following dx patient was found to be positive for Hepatitis C further supporting dx of intrahepatic cholangiocarcinoma)	CEA: 4.9 CA 19-9: 29.3	CT Chest: Epicardial lymph node measuring 17x15 mm, no lung masses CT AP: Diffuse hypoattenuated liver masses remain unchanged since 12/6/2017, largest confluent abnormality appears to involve right lobe measuring 9x6cm, splenomegaly at 16 cm	Liver biopsy: Carcinoma with glandular formation Positive: CK7 Negative: CK20 , PSA, NKX, Synaptophysin, Chromogranin, CDX2, PAX8	Origin of this tumor cannot be identified with certainty based on the immunophenotype	Colon vs. Liver	KRAS G13D ARID1A L2073fs*32 ARID2 I200fs*9 IDH2 R172K Tumor Mutational Burden: Low (5 Muts/Mb) Microsatellite status: MS-Stable	KRAS, ARID1A, ARID2, and IDH2 are recurrent features in intrahepatic cholangiocarcinomas	Cholangiocarcinoma	Oncologist. 2012;17(1):72-9. Oncologist. 2019 Feb;24(2):151-156. Clin Cancer Res. 2018 Sep 1;24(17):4154-4161.
50	36 yr old, Female, Smoking history, No previous hx of cancer	Atypical chest pain, anorexia, and unintentional weight loss	N/A	CT angio: No PE, Mediastinal and hilar adenopathy, lucent osseous lesions in sternum and T12 CT abd: 4.8x2.8 cm upper abdominal soft tissue mass with additional mesenteric soft tissue density, lucent lesions in T12 and aceabulum MRI Pelvis: Left ovarian mass measuring 36x39mm PET: FDG avid mediastinal nodes, T12, proximal body of sternum, left acetabulum, right ilac, right sacrum, gastric and per…	Perigastric mass biopsy: Poorly differentiated carcinoma Positive: CK7, CDX2, CK20 Negative: GATA3, PAX8, P53, Synaptophysin, TTF-1, HER2 score: 0	Poorly differentiated adenocarcinoma, favoring upper GI tract primary.	Suspected Upper GI (widely metastatic disease)	EGFR amplification ERBB2 S310F NF1 duplication exons 8-19 NF1 R304* SMAD4 R361C TP53 C176F Tumor Mutational Burden: Low (5 Muts/Mb) Microsatellite Status: MS-Stable	EGFR amplification (with high copy number) is a recurrent feature in upper GI adenocarcinomas occuring in 14% of upper GI adenocarcinomas and occuring with a higher incidence in adenocarcinomas of the distal esophagus (25%) and gastroesophageal junction (21%).	Gastroesophageal Adenocarcinoma	BMC Cancer. 2016;16:406. Cancer Discov. 2018 Jun;8(6):696-713.
52	59 yr old. Male. No alcohol hx, No smoking hx, Prior hx of colorectal polyps	Iron deficiency, GI bleeding, fatigue, weight loss	CA 19-9: 5 CEA: 6.2 AFP: Negative LDH: 215	CT A/P: Liver lesions (up to 2 cm, bi lobar), right adrenal nodule pancreatic head lesion into the 2-3 portion of the duodenum (10.6x6.8 cm) PET: Pancreas (SUV 14.5 - 7x7x10 cm), at least 6 liver lesions (up to 2 cm), 2 lung lesions ( RML 0.5 cm, RUL 0.9 cm) Cystoscopy: No lesions	Liver biopsy: Positive: CK7, CK5/6, pankeratin, p63, and CEA Negative: CK20, S100, Hepar 1, CA 19-9, Villin, Napsin A, TTF-1, and CDX2	Metastatic carcinoma with squamous differentiation	Pancreatic vs. Urolothelial Primary	KRAS G12D NOTCH3 amplification - equivocal RB1 Y709* TP53 R280fs*65 Tumor Mutational Burden: Low (4 Muts/Mb) Microsatellite status: MS-Stable	KRAS mutations are observed in > 90% of pancreatic cancer cases (with G12D being the most common KRAS variant in pancreatic cancer). TP53 is also frequently mutated in pancreatic cancer (>80% of cases).	Pancreatic	Cancer Cell. 2017 Aug 14; 32(2): 185–203.e13.
57	55 yr old, Male, Smoking history, No previous hx of cancer	Left neck mass, lung nodules	CEA: 41.8 CA 125: 188.7 CA 19-9: 635.8	CT Chest: Multifocal mediastinal and mild left hilar lymphadenopathy. Mild lower neck lymphadenopathy. Extensive FDG avid nodal disease in the chest including bilateral supraclavicular, mediastinal bilateral hilar, and right internal mammary chain. No disease below the diaphragm	Left neck mass biopsy: Metastatic mucinous adenocarcinoma Positive: CK7, CK20 (focally positive) Negative:CDX2, TTF1, Napsin A	Based on histomorphology and immunophenotype the origin of this tumor cannot be identified with certainty	NSCLC vs. Colon	KRAS G12C STK11 D194Y KEAP1 Q530* Tumor Mutational Burden: Intermediate (11 Muts/Mb) Microsatellite status: MS-Stable	STK11 mutation observed in 13 to 34% of lung adenocarcinomas, but only 0.3% of colorectal cancers. Further correspondence with FoundationOne indicated that the relative number of transversion to transition mutations was consistent with a lung primary.	NSCLC	Cancer Discov. 2015 Aug;5(8):860-77. Mol Cancer. 2018; 17: 33.
66	62 yr old, female, drinks alcohol occasionally (socially), No smoking hx, sister with lymphoma	Presented with left shoulder pain workup revealed a mass invading the scapula	CEA: 13.4 CA 19-9: 5302	CT: mass arising from the left scapular vein worrisome for sarcoma or metastais (5.7x3.2x4.4 cm). Diffusely infiltrating liver lesions with ascites, and mediastinal lymphadenopathy. Enlarged periaortic, gastrohepatic ligament and portacaval lymph nodes measuring up to 1.5 cm, likely metastatic. A stable multicystic right adnexal lesion (3.7 cm).	Liver lesion: Poorly differentiated adenocarcinoma Positive: CK7 (strongly positive), and weakly positive for GATA3, GCDFP-15. Negative: CK20, napsin-A, TTF-1, mammaglobin, CDX2, CA19-9, ER, PR, and HER-2/neu	This immunoprofile is suggestive of a breast primary in the right clinical setting. Of note, at the time of issuing this report, there is no clinical/radiographic information available in our system.	Breast vs. Pancreaticobiliary	PTEN G293* STK11 K84del IDH1 R132C Tumor Mutational Burden: 5 Microsatellite status: MS-Stable	IDH1 mutations have been reported in approximately 23% of inhtrahepatic cholangiocarcinomas	Cholangiocarcinoma	Oncologist. 2012;17(1):72-9. Oncologist. 2019 Feb;24(2):151-156. Clin Cancer Res. 2018 Sep 1;24(17):4154-4161.
78	59 yr old, Male, drinks < 1 day per month, former smoker (10 pack years), HIV-positive, No family hx of cancer, Hx of skin cancer (squamous cell carcinoma, and basal cell carcinoma),	Initially presented with numbness in his left arm and was found to have a mass in his left axilla.	Prostatic Sp Antigen: 0.30 CEA: 1.1 CA 19-9: 6.3	PET/CT: Lesions observed in bone and lung (suggestive of metastatic disease)	Basaloid neoplasm Positive: GATA3, p63 Negative: TTF1, estrogen and progesterone receptors, myosin	The differential diagnosis includes recurrent/metastatic carcinoma of cutaneous origin, as well as metastatic carcinoma of urothelial, head and neck, lung, or breast (triple negative) origin.	Cutaneous vs. Other	PREX2 L267F TP53 R342* LRP1B E145K ERBB4 R711C RICTOR S816F SETD2 SPLICE SITE 7533+1G>A TP53 R248Q MYCN P44L PTCH1 W1018* CREBBP Q919* CTNNB1 D32V TP53 R248Q TP53 R342* SMO V321M CDK12 P536S ALK P1191F APC S1201L BRCA2 L579I CDK12 S1429F TP53 F341F Tumor Mutational Burden: 101 Muts/Mb Microsatellite status: MS-Stable	The high tumor mutational burden (101 Muts/Mb) and truncating PTCH1 mutation are highly suggestive of metastatic basal cell carcinoma	Basal Cell Carcinoma	Nat Genet. 2016 Apr;48(4):398-406.
80	63 yr old, male, Hx of ucleratitive colitis s/p colectomy 40 years ago, Average of 1 beer six days per month, Never smoker, No prior hx of cancer, Father with GU cancer	Presented with a several week history of cough.	CA 19-9: 1956	CT: Innumerable ill-defined spiculated masses scattered througout lung parenchyma. Heterogeneous appearance of the visualized part of the liver, possibly suggesting cirrhosis or hepatocelular disease. Inreased pancreatic density possibly representing pancreatitis, but an underlying mass could not be excluded. MRI Brain: No evidence of metastatic disease to the brain	Bronchus Biopsy: Adenocarcinoma Positive: CK7, CK20 (focal) Negative: TTF1, Napsin, CDX2, p40, NKX 3.1	The immunohistochemical staining profile is nonspecific and can be seen in upper GI and pancreaticobiliary primary, however lung primary is not excluded.	Upper GI vs. Pancreaticobiliary vs. Lung	KRAS G12D PIK3CB D1067V CDKN2A p16INK4a D84N CDKN2A p14ARF R98Q TP53 G244D Tumor Mutational Burden: Unknown Microsatellite status: Unknown	KRAS, TP53, and CDKN2A alterations only co-occur in approximately 2% of lung adenocarcinomas, but KRAS, TP53, and CDKN2A alterations co-occur commonly in pancreatic cancer, seen in approximately 35% of pancreatic adenocarcinomas. This does not exclude the possibility of lung, but the genetic features are more consistent with pancreatic adenocarcinoma	Pancreaticobiliary	Cancer Cell. 2017 Aug 14; 32(2): 185–203.e13. Nature. 2014 Jul 31; 511(7511): 543–550.
